# Supplementary material for: Pediatricians’ Perspective on the Role of Stepparents in Pediatric Medical Decision-Making
Source: Children (Basel). 2026 Feb 10;13(2):245. doi: 10.3390/children13020245 (PMC12939647; doi:10.3390/children13020245)
Supplement: Supplementary file 1 [file children-13-00245-s001.zip]

Archive with 1 entries (1 files):
- children-4099031-supplementary.pdf
